# Supplementary material for: Tactile sensitivity and motor coordination in infancy: Effect of age, prior surgery, anaesthesia & critical illness
Source: PLoS One. 2022 Dec 30;17(12):e0279705. doi: 10.1371/journal.pone.0279705 (PMC9803162; doi:10.1371/journal.pone.0279705)
Supplement: S1 Data — (XLSX) [file pone.0279705.s002.xlsx]

## Sheet: Fig3
Fig 3: Progression of the different lower limb flexion responses to graded mechanical stimulation at age 1 to 3m and at 4 to 7m in the Control group.
Age group	vfh (g)	n	No response (n, %)	Ankle (n, %)	Knee (n, %)	Hip (n, %)
1 to 3m	0.008	21	20 (95.2)	1 (4.8)	0 (0.0)	0 (0.0)
1 to 3m	0.02	21	18 (85.7)	2 (9.5)	1 (4.8)	0 (0.0)
1 to 3m	0.04	21	18 (85.7)	3 (14.3)	0 (0.0)	0 (0.0)
1 to 3m	0.07	21	18 (85.7)	2 (9.5)	1 (4.8)	0 (0.0)
1 to 3m	0.16	21	18 (85.7)	3 (14.3)	0 (0.0)	0 (0.0)
1 to 3m	0.4	21	15 (71.4)	4 (19.0)	2 (9.5)	0 (0.0)
1 to 3m	0.6	21	14 (66.7)	5 (23.8)	2 (9.5)	0 (0.0)
1 to 3m	1	21	10 (47.6)	6 (28.6)	5 (23.8)	0 (0.0)
1 to 3m	1.4	21	4 (19.0)	4 (19.0)	7 (33.3)	6 (28.6)
1 to 3m	2	21	4 (19.0)	0 (0.0)	8 (38.1)	9 (42.9)
1 to 3m	4	21	3 (14.3)	3 (14.3)	7 (33.3)	8 (38.1)
1 to 3m	6	21	1 (4.8)	2 (9.5)	8 (38.1)	10 (47.6)
1 to 3m	8	21	1 (4.8)	3 (14.3)	8 (38.1)	9 (42.9)
1 to 3m	10	21	1 (4.8)	2 (9.5)	9 (42.9)	9 (42.9)
1 to 3m	15	21	1 (4.8)	2 (9.5)	8 (38.1)	10 (47.6)
1 to 3m	26	21	1 (4.8)	1 (4.8)	9 (42.9)	10 (47.6)
1 to 3m	60	21	0 (0.0)	0 (0.0)	11 (52.4)	10 (47.6)
1 to 3m	100	21	0 (0.0)	0 (0.0)	11 (52.4)	10 (47.6)
1 to 3m	180	21	0 (0.0)	0 (0.0)	11 (52.4)	10 (47.6)
1 to 3m	300	21	0 (0.0)	0 (0.0)	11 (52.4)	10 (47.6)
4 to 7m	0.008	19	18 (94.7)	1 (5.3)	0 (0.0)	0 (0.0)
4 to 7m	0.02	19	18 (94.7)	1 (5.3)	0 (0.0)	0 (0.0)
4 to 7m	0.04	19	19 (100.0)	0 (0.0)	0 (0.0)	0 (0.0)
4 to 7m	0.07	19	18 (94.7)	1 (5.3)	0 (0.0)	0 (0.0)
4 to 7m	0.16	19	15 (78.9)	4 (21.1)	0 (0.0)	0 (0.0)
4 to 7m	0.4	19	15 (78.9)	3 (15.8)	0 (0.0)	1 (5.3)
4 to 7m	0.6	19	10 (52.6)	4 (21.1)	4 (21.1)	1 (5.3)
4 to 7m	1	19	12 (63.2)	5 (26.3)	2 (10.5)	0 (0.0)
4 to 7m	1.4	19	7 (36.8)	8 (42.1)	4 (21.1)	0 (0.0)
4 to 7m	2	19	7 (36.8)	7 (36.8)	5 (26.3)	0 (0.0)
4 to 7m	4	19	8 (42.1)	7 (36.8)	4 (21.1)	0 (0.0)
4 to 7m	6	19	4 (21.1)	4 (21.1)	9 (47.4)	2 (10.5)
4 to 7m	8	19	1 (5.3)	7 (36.8)	7 (36.8)	4 (21.1)
4 to 7m	10	19	4 (21.1)	0 (0.0)	11 (57.9)	4 (21.1)
4 to 7m	15	19	2 (10.5)	2 (10.5)	10 (52.6)	5 (26.3)
4 to 7m	26	19	1 (5.3)	2 (10.5)	11 (57.9)	5 (26.3)
4 to 7m	60	19	0 (0.0)	1 (5.3)	12 (63.2)	6 (31.6)
4 to 7m	100	19	0 (0.0)	0 (0.0)	13 (68.4)	6 (31.6)
4 to 7m	180	19	0 (0.0)	0 (0.0)	13 (68.4)	6 (31.6)
4 to 7m	300	19	0 (0.0)	0 (0.0)	13 (68.4)	6 (31.6)

## Sheet: Fig4
Fig 4: Sensory thresholds for lower limb flexion responsivity when evoked by graded stimulation at age 1 to 3m and 4 to 7m in the Control group.
Row#	Age group	Lower limb response	Threshold (g)
1	1 to 3m	Ankle	0.07
2	1 to 3m	Ankle	0.07
3	1 to 3m	Ankle	0.16
4	1 to 3m	Ankle	0.4
5	1 to 3m	Ankle	0.4
6	1 to 3m	Ankle	0.6
7	1 to 3m	Ankle	0.6
8	1 to 3m	Ankle	0.6
9	1 to 3m	Ankle	0.6
10	1 to 3m	Ankle	0.6
11	1 to 3m	Ankle	0.6
12	1 to 3m	Ankle	1
13	1 to 3m	Ankle	1
14	1 to 3m	Ankle	1
15	1 to 3m	Ankle	1
16	1 to 3m	Ankle	1.4
17	1 to 3m	Ankle	1.4
18	1 to 3m	Ankle	4
19	1 to 3m	Ankle	6
20	1 to 3m	Ankle	8
21	1 to 3m	Any, TT	0.008
22	1 to 3m	Any, TT	0.02
23	1 to 3m	Any, TT	0.02
24	1 to 3m	Any, TT	0.02
25	1 to 3m	Any, TT	0.04
26	1 to 3m	Any, TT	0.04
27	1 to 3m	Any, TT	0.16
28	1 to 3m	Any, TT	0.16
29	1 to 3m	Any, TT	0.4
30	1 to 3m	Any, TT	0.4
31	1 to 3m	Any, TT	0.4
32	1 to 3m	Any, TT	0.4
33	1 to 3m	Any, TT	0.4
34	1 to 3m	Any, TT	0.6
35	1 to 3m	Any, TT	0.6
36	1 to 3m	Any, TT	1
37	1 to 3m	Any, TT	1
38	1 to 3m	Any, TT	1.4
39	1 to 3m	Any, TT	1.4
40	1 to 3m	Any, TT	1.4
41	1 to 3m	Any, TT	6
42	1 to 3m	Hip	0.07
43	1 to 3m	Hip	0.16
44	1 to 3m	Hip	0.4
45	1 to 3m	Hip	0.6
46	1 to 3m	Hip	1
47	1 to 3m	Hip	1.4
48	1 to 3m	Hip	1.4
49	1 to 3m	Hip	1.4
50	1 to 3m	Hip	1.4
51	1 to 3m	Hip	1.4
52	1 to 3m	Hip	2
53	1 to 3m	Hip	2
54	1 to 3m	Hip	2
55	1 to 3m	Hip	2
56	1 to 3m	Hip	2
57	1 to 3m	Hip	6
58	1 to 3m	Hip	8
59	1 to 3m	Hip	8
60	1 to 3m	Hip	26
61	1 to 3m	Knee	0.16
62	1 to 3m	Knee	0.4
63	1 to 3m	Knee	0.6
64	1 to 3m	Knee	1
65	1 to 3m	Knee	1
66	1 to 3m	Knee	1.4
67	1 to 3m	Knee	1.4
68	1 to 3m	Knee	1.4
69	1 to 3m	Knee	1.4
70	1 to 3m	Knee	1.4
71	1 to 3m	Knee	1.4
72	1 to 3m	Knee	1.4
73	1 to 3m	Knee	1.4
74	1 to 3m	Knee	1.4
75	1 to 3m	Knee	2
76	1 to 3m	Knee	2
77	1 to 3m	Knee	2
78	1 to 3m	Knee	6
79	1 to 3m	Knee	6
80	1 to 3m	Knee	10
81	1 to 3m	Noci, NT	0.4
82	1 to 3m	Noci, NT	1
83	1 to 3m	Noci, NT	1
84	1 to 3m	Noci, NT	1
85	1 to 3m	Noci, NT	1.4
86	1 to 3m	Noci, NT	1.4
87	1 to 3m	Noci, NT	1.4
88	1 to 3m	Noci, NT	1.4
89	1 to 3m	Noci, NT	1.4
90	1 to 3m	Noci, NT	1.4
91	1 to 3m	Noci, NT	1.7
92	1 to 3m	Noci, NT	2
93	1 to 3m	Noci, NT	2
94	1 to 3m	Noci, NT	2
95	1 to 3m	Noci, NT	2
96	1 to 3m	Noci, NT	3
97	1 to 3m	Noci, NT	4
98	1 to 3m	Noci, NT	6
99	1 to 3m	Noci, NT	10
100	1 to 3m	Noci, NT	20.5
101	1 to 3m	Noci, NT	26
102	4 to 7m	Ankle	0.4
103	4 to 7m	Ankle	0.4
104	4 to 7m	Ankle	0.6
105	4 to 7m	Ankle	0.6
106	4 to 7m	Ankle	0.6
107	4 to 7m	Ankle	0.6
108	4 to 7m	Ankle	0.6
109	4 to 7m	Ankle	1
110	4 to 7m	Ankle	1.4
111	4 to 7m	Ankle	1.4
112	4 to 7m	Ankle	2
113	4 to 7m	Ankle	2
114	4 to 7m	Ankle	2
115	4 to 7m	Ankle	2
116	4 to 7m	Ankle	4
117	4 to 7m	Ankle	4
118	4 to 7m	Ankle	6
119	4 to 7m	Ankle	6
120	4 to 7m	Any, TT	0.008
121	4 to 7m	Any, TT	0.02
122	4 to 7m	Any, TT	0.07
123	4 to 7m	Any, TT	0.16
124	4 to 7m	Any, TT	0.16
125	4 to 7m	Any, TT	0.16
126	4 to 7m	Any, TT	0.4
127	4 to 7m	Any, TT	0.4
128	4 to 7m	Any, TT	0.4
129	4 to 7m	Any, TT	0.4
130	4 to 7m	Any, TT	0.6
131	4 to 7m	Any, TT	0.6
132	4 to 7m	Any, TT	1.4
133	4 to 7m	Any, TT	2
134	4 to 7m	Any, TT	2
135	4 to 7m	Any, TT	2
136	4 to 7m	Any, TT	2
137	4 to 7m	Any, TT	4
138	4 to 7m	Any, TT	4
139	4 to 7m	Hip	0.4
140	4 to 7m	Hip	0.6
141	4 to 7m	Hip	0.6
142	4 to 7m	Hip	1.4
143	4 to 7m	Hip	1.4
144	4 to 7m	Hip	2
145	4 to 7m	Hip	2
146	4 to 7m	Hip	6
147	4 to 7m	Hip	6
148	4 to 7m	Hip	8
149	4 to 7m	Hip	10
150	4 to 7m	Hip	10
151	4 to 7m	Hip	10
152	4 to 7m	Hip	26
153	4 to 7m	Hip	60
154	4 to 7m	Hip	60
155	4 to 7m	Knee	0.6
156	4 to 7m	Knee	0.6
157	4 to 7m	Knee	1
158	4 to 7m	Knee	1.4
159	4 to 7m	Knee	1.4
160	4 to 7m	Knee	1.4
161	4 to 7m	Knee	1.4
162	4 to 7m	Knee	2
163	4 to 7m	Knee	2
164	4 to 7m	Knee	4
165	4 to 7m	Knee	4
166	4 to 7m	Knee	4
167	4 to 7m	Knee	6
168	4 to 7m	Knee	6
169	4 to 7m	Knee	8
170	4 to 7m	Knee	8
171	4 to 7m	Knee	10
172	4 to 7m	Knee	15
173	4 to 7m	Knee	26
174	4 to 7m	Noci, NT	0.6
175	4 to 7m	Noci, NT	1.4
176	4 to 7m	Noci, NT	1.7
177	4 to 7m	Noci, NT	2
178	4 to 7m	Noci, NT	4.7
179	4 to 7m	Noci, NT	6
180	4 to 7m	Noci, NT	6
181	4 to 7m	Noci, NT	6
182	4 to 7m	Noci, NT	6
183	4 to 7m	Noci, NT	7
184	4 to 7m	Noci, NT	8
185	4 to 7m	Noci, NT	12.5
186	4 to 7m	Noci, NT	15
187	4 to 7m	Noci, NT	15
188	4 to 7m	Noci, NT	15
189	4 to 7m	Noci, NT	16
190	4 to 7m	Noci, NT	26
191	4 to 7m	Noci, NT	35
192	4 to 7m	Noci, NT	63

## Sheet: Fig5
Fig 5: Sensory thresholds for lower limb flexion responsivity when evoked by graded stimulation separated by age group and cohort.
Row#	Age group	Cohort	Lower limb response	Threshold (g)
1	1 to 3m	control	Ankle	0.07
2	1 to 3m	control	Ankle	0.07
3	1 to 3m	control	Ankle	0.16
4	1 to 3m	control	Ankle	0.4
5	1 to 3m	control	Ankle	0.4
6	1 to 3m	control	Ankle	0.6
7	1 to 3m	control	Ankle	0.6
8	1 to 3m	control	Ankle	0.6
9	1 to 3m	control	Ankle	0.6
10	1 to 3m	control	Ankle	0.6
11	1 to 3m	control	Ankle	0.6
12	1 to 3m	control	Ankle	1
13	1 to 3m	control	Ankle	1
14	1 to 3m	control	Ankle	1
15	1 to 3m	control	Ankle	1
16	1 to 3m	control	Ankle	1.4
17	1 to 3m	control	Ankle	1.4
18	1 to 3m	control	Ankle	4
19	1 to 3m	control	Ankle	6
20	1 to 3m	control	Ankle	8
21	1 to 3m	control	Any, TT	0.008
22	1 to 3m	control	Any, TT	0.02
23	1 to 3m	control	Any, TT	0.02
24	1 to 3m	control	Any, TT	0.02
25	1 to 3m	control	Any, TT	0.04
26	1 to 3m	control	Any, TT	0.04
27	1 to 3m	control	Any, TT	0.16
28	1 to 3m	control	Any, TT	0.16
29	1 to 3m	control	Any, TT	0.4
30	1 to 3m	control	Any, TT	0.4
31	1 to 3m	control	Any, TT	0.4
32	1 to 3m	control	Any, TT	0.4
33	1 to 3m	control	Any, TT	0.4
34	1 to 3m	control	Any, TT	0.6
35	1 to 3m	control	Any, TT	0.6
36	1 to 3m	control	Any, TT	1
37	1 to 3m	control	Any, TT	1
38	1 to 3m	control	Any, TT	1.4
39	1 to 3m	control	Any, TT	1.4
40	1 to 3m	control	Any, TT	1.4
41	1 to 3m	control	Any, TT	6
42	1 to 3m	control	Hip	0.07
43	1 to 3m	control	Hip	0.16
44	1 to 3m	control	Hip	0.4
45	1 to 3m	control	Hip	0.6
46	1 to 3m	control	Hip	1
47	1 to 3m	control	Hip	1.4
48	1 to 3m	control	Hip	1.4
49	1 to 3m	control	Hip	1.4
50	1 to 3m	control	Hip	1.4
51	1 to 3m	control	Hip	1.4
52	1 to 3m	control	Hip	2
53	1 to 3m	control	Hip	2
54	1 to 3m	control	Hip	2
55	1 to 3m	control	Hip	2
56	1 to 3m	control	Hip	2
57	1 to 3m	control	Hip	6
58	1 to 3m	control	Hip	8
59	1 to 3m	control	Hip	8
60	1 to 3m	control	Hip	26
61	1 to 3m	control	Knee	0.16
62	1 to 3m	control	Knee	0.4
63	1 to 3m	control	Knee	0.6
64	1 to 3m	control	Knee	1
65	1 to 3m	control	Knee	1
66	1 to 3m	control	Knee	1.4
67	1 to 3m	control	Knee	1.4
68	1 to 3m	control	Knee	1.4
69	1 to 3m	control	Knee	1.4
70	1 to 3m	control	Knee	1.4
71	1 to 3m	control	Knee	1.4
72	1 to 3m	control	Knee	1.4
73	1 to 3m	control	Knee	1.4
74	1 to 3m	control	Knee	1.4
75	1 to 3m	control	Knee	2
76	1 to 3m	control	Knee	2
77	1 to 3m	control	Knee	2
78	1 to 3m	control	Knee	6
79	1 to 3m	control	Knee	6
80	1 to 3m	control	Knee	10
81	1 to 3m	control	Noci, NT	0.4
82	1 to 3m	control	Noci, NT	1
83	1 to 3m	control	Noci, NT	1
84	1 to 3m	control	Noci, NT	1
85	1 to 3m	control	Noci, NT	1.4
86	1 to 3m	control	Noci, NT	1.4
87	1 to 3m	control	Noci, NT	1.4
88	1 to 3m	control	Noci, NT	1.4
89	1 to 3m	control	Noci, NT	1.4
90	1 to 3m	control	Noci, NT	1.4
91	1 to 3m	control	Noci, NT	1.7
92	1 to 3m	control	Noci, NT	2
93	1 to 3m	control	Noci, NT	2
94	1 to 3m	control	Noci, NT	2
95	1 to 3m	control	Noci, NT	2
96	1 to 3m	control	Noci, NT	3
97	1 to 3m	control	Noci, NT	4
98	1 to 3m	control	Noci, NT	6
99	1 to 3m	control	Noci, NT	10
100	1 to 3m	control	Noci, NT	20.5
101	1 to 3m	control	Noci, NT	26
102	1 to 3m	inpt + ga	Ankle	0.04
103	1 to 3m	inpt + ga	Ankle	0.4
104	1 to 3m	inpt + ga	Ankle	0.4
105	1 to 3m	inpt + ga	Ankle	0.4
106	1 to 3m	inpt + ga	Ankle	0.6
107	1 to 3m	inpt + ga	Ankle	0.6
108	1 to 3m	inpt + ga	Ankle	0.6
109	1 to 3m	inpt + ga	Ankle	0.6
110	1 to 3m	inpt + ga	Ankle	0.6
111	1 to 3m	inpt + ga	Ankle	0.6
112	1 to 3m	inpt + ga	Ankle	0.6
113	1 to 3m	inpt + ga	Ankle	1
114	1 to 3m	inpt + ga	Ankle	1
115	1 to 3m	inpt + ga	Ankle	1
116	1 to 3m	inpt + ga	Ankle	1
117	1 to 3m	inpt + ga	Ankle	1
118	1 to 3m	inpt + ga	Ankle	1
119	1 to 3m	inpt + ga	Ankle	1
120	1 to 3m	inpt + ga	Ankle	1
121	1 to 3m	inpt + ga	Ankle	1
122	1 to 3m	inpt + ga	Ankle	1
123	1 to 3m	inpt + ga	Ankle	1.4
124	1 to 3m	inpt + ga	Ankle	1.4
125	1 to 3m	inpt + ga	Ankle	1.4
126	1 to 3m	inpt + ga	Ankle	1.4
127	1 to 3m	inpt + ga	Ankle	1.4
128	1 to 3m	inpt + ga	Ankle	1.4
129	1 to 3m	inpt + ga	Ankle	1.4
130	1 to 3m	inpt + ga	Ankle	1.4
131	1 to 3m	inpt + ga	Ankle	1.4
132	1 to 3m	inpt + ga	Ankle	2
133	1 to 3m	inpt + ga	Ankle	2
134	1 to 3m	inpt + ga	Ankle	2
135	1 to 3m	inpt + ga	Ankle	6
136	1 to 3m	inpt + ga	Ankle	6
137	1 to 3m	inpt + ga	Ankle	8
138	1 to 3m	inpt + ga	Any, TT	0.008
139	1 to 3m	inpt + ga	Any, TT	0.04
140	1 to 3m	inpt + ga	Any, TT	0.04
141	1 to 3m	inpt + ga	Any, TT	0.07
142	1 to 3m	inpt + ga	Any, TT	0.07
143	1 to 3m	inpt + ga	Any, TT	0.07
144	1 to 3m	inpt + ga	Any, TT	0.07
145	1 to 3m	inpt + ga	Any, TT	0.16
146	1 to 3m	inpt + ga	Any, TT	0.16
147	1 to 3m	inpt + ga	Any, TT	0.16
148	1 to 3m	inpt + ga	Any, TT	0.16
149	1 to 3m	inpt + ga	Any, TT	0.4
150	1 to 3m	inpt + ga	Any, TT	0.4
151	1 to 3m	inpt + ga	Any, TT	0.4
152	1 to 3m	inpt + ga	Any, TT	0.4
153	1 to 3m	inpt + ga	Any, TT	0.4
154	1 to 3m	inpt + ga	Any, TT	0.4
155	1 to 3m	inpt + ga	Any, TT	0.4
156	1 to 3m	inpt + ga	Any, TT	0.4
157	1 to 3m	inpt + ga	Any, TT	0.4
158	1 to 3m	inpt + ga	Any, TT	0.4
159	1 to 3m	inpt + ga	Any, TT	0.6
160	1 to 3m	inpt + ga	Any, TT	0.6
161	1 to 3m	inpt + ga	Any, TT	0.6
162	1 to 3m	inpt + ga	Any, TT	0.6
163	1 to 3m	inpt + ga	Any, TT	0.6
164	1 to 3m	inpt + ga	Any, TT	1
165	1 to 3m	inpt + ga	Any, TT	1
166	1 to 3m	inpt + ga	Any, TT	1
167	1 to 3m	inpt + ga	Any, TT	1
168	1 to 3m	inpt + ga	Any, TT	1
169	1 to 3m	inpt + ga	Any, TT	1
170	1 to 3m	inpt + ga	Any, TT	1.4
171	1 to 3m	inpt + ga	Any, TT	1.4
172	1 to 3m	inpt + ga	Any, TT	1.4
173	1 to 3m	inpt + ga	Any, TT	1.4
174	1 to 3m	inpt + ga	Any, TT	1.4
175	1 to 3m	inpt + ga	Any, TT	6
176	1 to 3m	inpt + ga	Hip	0.4
177	1 to 3m	inpt + ga	Hip	0.6
178	1 to 3m	inpt + ga	Hip	0.6
179	1 to 3m	inpt + ga	Hip	1
180	1 to 3m	inpt + ga	Hip	1
181	1 to 3m	inpt + ga	Hip	1
182	1 to 3m	inpt + ga	Hip	1
183	1 to 3m	inpt + ga	Hip	1.4
184	1 to 3m	inpt + ga	Hip	1.4
185	1 to 3m	inpt + ga	Hip	1.4
186	1 to 3m	inpt + ga	Hip	1.4
187	1 to 3m	inpt + ga	Hip	1.4
188	1 to 3m	inpt + ga	Hip	2
189	1 to 3m	inpt + ga	Hip	2
190	1 to 3m	inpt + ga	Hip	2
191	1 to 3m	inpt + ga	Hip	2
192	1 to 3m	inpt + ga	Hip	2
193	1 to 3m	inpt + ga	Hip	2
194	1 to 3m	inpt + ga	Hip	2
195	1 to 3m	inpt + ga	Hip	2
196	1 to 3m	inpt + ga	Hip	4
197	1 to 3m	inpt + ga	Hip	4
198	1 to 3m	inpt + ga	Hip	4
199	1 to 3m	inpt + ga	Hip	4
200	1 to 3m	inpt + ga	Hip	6
201	1 to 3m	inpt + ga	Hip	6
202	1 to 3m	inpt + ga	Hip	6
203	1 to 3m	inpt + ga	Hip	6
204	1 to 3m	inpt + ga	Hip	8
205	1 to 3m	inpt + ga	Hip	15
206	1 to 3m	inpt + ga	Hip	15
207	1 to 3m	inpt + ga	Hip	26
208	1 to 3m	inpt + ga	Hip	60
209	1 to 3m	inpt + ga	Knee	0.16
210	1 to 3m	inpt + ga	Knee	0.4
211	1 to 3m	inpt + ga	Knee	0.4
212	1 to 3m	inpt + ga	Knee	0.6
213	1 to 3m	inpt + ga	Knee	0.6
214	1 to 3m	inpt + ga	Knee	0.6
215	1 to 3m	inpt + ga	Knee	0.6
216	1 to 3m	inpt + ga	Knee	1
217	1 to 3m	inpt + ga	Knee	1
218	1 to 3m	inpt + ga	Knee	1
219	1 to 3m	inpt + ga	Knee	1
220	1 to 3m	inpt + ga	Knee	1
221	1 to 3m	inpt + ga	Knee	1
222	1 to 3m	inpt + ga	Knee	1.4
223	1 to 3m	inpt + ga	Knee	1.4
224	1 to 3m	inpt + ga	Knee	1.4
225	1 to 3m	inpt + ga	Knee	1.4
226	1 to 3m	inpt + ga	Knee	1.4
227	1 to 3m	inpt + ga	Knee	1.4
228	1 to 3m	inpt + ga	Knee	1.4
229	1 to 3m	inpt + ga	Knee	1.4
230	1 to 3m	inpt + ga	Knee	1.4
231	1 to 3m	inpt + ga	Knee	2
232	1 to 3m	inpt + ga	Knee	2
233	1 to 3m	inpt + ga	Knee	2
234	1 to 3m	inpt + ga	Knee	2
235	1 to 3m	inpt + ga	Knee	2
236	1 to 3m	inpt + ga	Knee	2
237	1 to 3m	inpt + ga	Knee	4
238	1 to 3m	inpt + ga	Knee	4
239	1 to 3m	inpt + ga	Knee	4
240	1 to 3m	inpt + ga	Knee	6
241	1 to 3m	inpt + ga	Knee	6
242	1 to 3m	inpt + ga	Knee	6
243	1 to 3m	inpt + ga	Knee	6
244	1 to 3m	inpt + ga	Knee	10
245	1 to 3m	inpt + ga	Knee	60
246	1 to 3m	inpt + ga	Noci, NT	1
247	1 to 3m	inpt + ga	Noci, NT	1
248	1 to 3m	inpt + ga	Noci, NT	1
249	1 to 3m	inpt + ga	Noci, NT	1
250	1 to 3m	inpt + ga	Noci, NT	1
251	1 to 3m	inpt + ga	Noci, NT	1.4
252	1 to 3m	inpt + ga	Noci, NT	1.4
253	1 to 3m	inpt + ga	Noci, NT	1.5
254	1 to 3m	inpt + ga	Noci, NT	1.7
255	1 to 3m	inpt + ga	Noci, NT	1.7
256	1 to 3m	inpt + ga	Noci, NT	1.7
257	1 to 3m	inpt + ga	Noci, NT	2
258	1 to 3m	inpt + ga	Noci, NT	2
259	1 to 3m	inpt + ga	Noci, NT	2
260	1 to 3m	inpt + ga	Noci, NT	2
261	1 to 3m	inpt + ga	Noci, NT	2
262	1 to 3m	inpt + ga	Noci, NT	2
263	1 to 3m	inpt + ga	Noci, NT	4
264	1 to 3m	inpt + ga	Noci, NT	4
265	1 to 3m	inpt + ga	Noci, NT	4
266	1 to 3m	inpt + ga	Noci, NT	4
267	1 to 3m	inpt + ga	Noci, NT	4
268	1 to 3m	inpt + ga	Noci, NT	4
269	1 to 3m	inpt + ga	Noci, NT	4
270	1 to 3m	inpt + ga	Noci, NT	6
271	1 to 3m	inpt + ga	Noci, NT	6
272	1 to 3m	inpt + ga	Noci, NT	6
273	1 to 3m	inpt + ga	Noci, NT	6
274	1 to 3m	inpt + ga	Noci, NT	6
275	1 to 3m	inpt + ga	Noci, NT	6
276	1 to 3m	inpt + ga	Noci, NT	6
277	1 to 3m	inpt + ga	Noci, NT	6
278	1 to 3m	inpt + ga	Noci, NT	8
279	1 to 3m	inpt + ga	Noci, NT	10
280	1 to 3m	inpt + ga	Noci, NT	10.5
281	1 to 3m	inpt + ga	Noci, NT	15
282	1 to 3m	inpt + ga	Noci, NT	17
283	1 to 3m	inpt + ga	Noci, NT	300
284	1 to 3m	inpt no-ga	Ankle	0.4
285	1 to 3m	inpt no-ga	Ankle	0.4
286	1 to 3m	inpt no-ga	Ankle	0.6
287	1 to 3m	inpt no-ga	Ankle	1
288	1 to 3m	inpt no-ga	Ankle	1
289	1 to 3m	inpt no-ga	Ankle	4
290	1 to 3m	inpt no-ga	Ankle	15
291	1 to 3m	inpt no-ga	Any, TT	0.16
292	1 to 3m	inpt no-ga	Any, TT	0.4
293	1 to 3m	inpt no-ga	Any, TT	0.4
294	1 to 3m	inpt no-ga	Any, TT	0.6
295	1 to 3m	inpt no-ga	Any, TT	1
296	1 to 3m	inpt no-ga	Any, TT	1.4
297	1 to 3m	inpt no-ga	Any, TT	10
298	1 to 3m	inpt no-ga	Hip	1.4
299	1 to 3m	inpt no-ga	Hip	1.4
300	1 to 3m	inpt no-ga	Hip	1.4
301	1 to 3m	inpt no-ga	Hip	2
302	1 to 3m	inpt no-ga	Hip	8
303	1 to 3m	inpt no-ga	Hip	60
304	1 to 3m	inpt no-ga	Knee	0.4
305	1 to 3m	inpt no-ga	Knee	0.6
306	1 to 3m	inpt no-ga	Knee	0.6
307	1 to 3m	inpt no-ga	Knee	0.6
308	1 to 3m	inpt no-ga	Knee	1.4
309	1 to 3m	inpt no-ga	Knee	10
310	1 to 3m	inpt no-ga	Knee	15
311	1 to 3m	inpt no-ga	Noci, NT	0.6
312	1 to 3m	inpt no-ga	Noci, NT	1.2
313	1 to 3m	inpt no-ga	Noci, NT	1.7
314	1 to 3m	inpt no-ga	Noci, NT	2
315	1 to 3m	inpt no-ga	Noci, NT	4
316	1 to 3m	inpt no-ga	Noci, NT	10
317	1 to 3m	inpt no-ga	Noci, NT	15
318	4 to 7m	control	Ankle	0.4
319	4 to 7m	control	Ankle	0.4
320	4 to 7m	control	Ankle	0.6
321	4 to 7m	control	Ankle	0.6
322	4 to 7m	control	Ankle	0.6
323	4 to 7m	control	Ankle	0.6
324	4 to 7m	control	Ankle	0.6
325	4 to 7m	control	Ankle	1
326	4 to 7m	control	Ankle	1.4
327	4 to 7m	control	Ankle	1.4
328	4 to 7m	control	Ankle	2
329	4 to 7m	control	Ankle	2
330	4 to 7m	control	Ankle	2
331	4 to 7m	control	Ankle	2
332	4 to 7m	control	Ankle	4
333	4 to 7m	control	Ankle	4
334	4 to 7m	control	Ankle	6
335	4 to 7m	control	Ankle	6
336	4 to 7m	control	Any, TT	0.008
337	4 to 7m	control	Any, TT	0.02
338	4 to 7m	control	Any, TT	0.07
339	4 to 7m	control	Any, TT	0.16
340	4 to 7m	control	Any, TT	0.16
341	4 to 7m	control	Any, TT	0.16
342	4 to 7m	control	Any, TT	0.4
343	4 to 7m	control	Any, TT	0.4
344	4 to 7m	control	Any, TT	0.4
345	4 to 7m	control	Any, TT	0.4
346	4 to 7m	control	Any, TT	0.6
347	4 to 7m	control	Any, TT	0.6
348	4 to 7m	control	Any, TT	1.4
349	4 to 7m	control	Any, TT	2
350	4 to 7m	control	Any, TT	2
351	4 to 7m	control	Any, TT	2
352	4 to 7m	control	Any, TT	2
353	4 to 7m	control	Any, TT	4
354	4 to 7m	control	Any, TT	4
355	4 to 7m	control	Hip	0.4
356	4 to 7m	control	Hip	0.6
357	4 to 7m	control	Hip	0.6
358	4 to 7m	control	Hip	1.4
359	4 to 7m	control	Hip	1.4
360	4 to 7m	control	Hip	2
361	4 to 7m	control	Hip	2
362	4 to 7m	control	Hip	6
363	4 to 7m	control	Hip	6
364	4 to 7m	control	Hip	8
365	4 to 7m	control	Hip	10
366	4 to 7m	control	Hip	10
367	4 to 7m	control	Hip	10
368	4 to 7m	control	Hip	26
369	4 to 7m	control	Hip	60
370	4 to 7m	control	Hip	60
371	4 to 7m	control	Knee	0.6
372	4 to 7m	control	Knee	0.6
373	4 to 7m	control	Knee	1
374	4 to 7m	control	Knee	1.4
375	4 to 7m	control	Knee	1.4
376	4 to 7m	control	Knee	1.4
377	4 to 7m	control	Knee	1.4
378	4 to 7m	control	Knee	2
379	4 to 7m	control	Knee	2
380	4 to 7m	control	Knee	4
381	4 to 7m	control	Knee	4
382	4 to 7m	control	Knee	4
383	4 to 7m	control	Knee	6
384	4 to 7m	control	Knee	6
385	4 to 7m	control	Knee	8
386	4 to 7m	control	Knee	8
387	4 to 7m	control	Knee	10
388	4 to 7m	control	Knee	15
389	4 to 7m	control	Knee	26
390	4 to 7m	control	Noci, NT	0.6
391	4 to 7m	control	Noci, NT	1.4
392	4 to 7m	control	Noci, NT	1.7
393	4 to 7m	control	Noci, NT	2
394	4 to 7m	control	Noci, NT	4.7
395	4 to 7m	control	Noci, NT	6
396	4 to 7m	control	Noci, NT	6
397	4 to 7m	control	Noci, NT	6
398	4 to 7m	control	Noci, NT	6
399	4 to 7m	control	Noci, NT	7
400	4 to 7m	control	Noci, NT	8
401	4 to 7m	control	Noci, NT	12.5
402	4 to 7m	control	Noci, NT	15
403	4 to 7m	control	Noci, NT	15
404	4 to 7m	control	Noci, NT	15
405	4 to 7m	control	Noci, NT	16
406	4 to 7m	control	Noci, NT	26
407	4 to 7m	control	Noci, NT	35
408	4 to 7m	control	Noci, NT	63
409	4 to 7m	inpt + ga	Ankle	0.16
410	4 to 7m	inpt + ga	Ankle	0.16
411	4 to 7m	inpt + ga	Ankle	0.4
412	4 to 7m	inpt + ga	Ankle	0.4
413	4 to 7m	inpt + ga	Ankle	0.6
414	4 to 7m	inpt + ga	Ankle	0.6
415	4 to 7m	inpt + ga	Ankle	1
416	4 to 7m	inpt + ga	Ankle	1
417	4 to 7m	inpt + ga	Ankle	1
418	4 to 7m	inpt + ga	Ankle	1
419	4 to 7m	inpt + ga	Ankle	1
420	4 to 7m	inpt + ga	Ankle	1
421	4 to 7m	inpt + ga	Ankle	1.4
422	4 to 7m	inpt + ga	Ankle	1.4
423	4 to 7m	inpt + ga	Ankle	2
424	4 to 7m	inpt + ga	Ankle	2
425	4 to 7m	inpt + ga	Ankle	2
426	4 to 7m	inpt + ga	Ankle	2
427	4 to 7m	inpt + ga	Ankle	4
428	4 to 7m	inpt + ga	Ankle	4
429	4 to 7m	inpt + ga	Ankle	4
430	4 to 7m	inpt + ga	Ankle	4
431	4 to 7m	inpt + ga	Ankle	4
432	4 to 7m	inpt + ga	Ankle	6
433	4 to 7m	inpt + ga	Ankle	6
434	4 to 7m	inpt + ga	Ankle	6
435	4 to 7m	inpt + ga	Ankle	8
436	4 to 7m	inpt + ga	Any, TT	0.04
437	4 to 7m	inpt + ga	Any, TT	0.07
438	4 to 7m	inpt + ga	Any, TT	0.07
439	4 to 7m	inpt + ga	Any, TT	0.16
440	4 to 7m	inpt + ga	Any, TT	0.16
441	4 to 7m	inpt + ga	Any, TT	0.16
442	4 to 7m	inpt + ga	Any, TT	0.16
443	4 to 7m	inpt + ga	Any, TT	0.4
444	4 to 7m	inpt + ga	Any, TT	0.6
445	4 to 7m	inpt + ga	Any, TT	0.6
446	4 to 7m	inpt + ga	Any, TT	0.6
447	4 to 7m	inpt + ga	Any, TT	0.6
448	4 to 7m	inpt + ga	Any, TT	0.6
449	4 to 7m	inpt + ga	Any, TT	1
450	4 to 7m	inpt + ga	Any, TT	1
451	4 to 7m	inpt + ga	Any, TT	1
452	4 to 7m	inpt + ga	Any, TT	1.4
453	4 to 7m	inpt + ga	Any, TT	1.4
454	4 to 7m	inpt + ga	Any, TT	1.4
455	4 to 7m	inpt + ga	Any, TT	1.4
456	4 to 7m	inpt + ga	Any, TT	1.4
457	4 to 7m	inpt + ga	Any, TT	1.4
458	4 to 7m	inpt + ga	Any, TT	1.4
459	4 to 7m	inpt + ga	Any, TT	2
460	4 to 7m	inpt + ga	Any, TT	2
461	4 to 7m	inpt + ga	Any, TT	4
462	4 to 7m	inpt + ga	Any, TT	4
463	4 to 7m	inpt + ga	Any, TT	8
464	4 to 7m	inpt + ga	Hip	0.6
465	4 to 7m	inpt + ga	Hip	2
466	4 to 7m	inpt + ga	Hip	2
467	4 to 7m	inpt + ga	Hip	2
468	4 to 7m	inpt + ga	Hip	2
469	4 to 7m	inpt + ga	Hip	2
470	4 to 7m	inpt + ga	Hip	4
471	4 to 7m	inpt + ga	Hip	4
472	4 to 7m	inpt + ga	Hip	4
473	4 to 7m	inpt + ga	Hip	4
474	4 to 7m	inpt + ga	Hip	6
475	4 to 7m	inpt + ga	Hip	8
476	4 to 7m	inpt + ga	Hip	8
477	4 to 7m	inpt + ga	Hip	8
478	4 to 7m	inpt + ga	Hip	8
479	4 to 7m	inpt + ga	Hip	10
480	4 to 7m	inpt + ga	Hip	10
481	4 to 7m	inpt + ga	Hip	15
482	4 to 7m	inpt + ga	Knee	0.6
483	4 to 7m	inpt + ga	Knee	0.6
484	4 to 7m	inpt + ga	Knee	1.4
485	4 to 7m	inpt + ga	Knee	1.4
486	4 to 7m	inpt + ga	Knee	1.4
487	4 to 7m	inpt + ga	Knee	1.4
488	4 to 7m	inpt + ga	Knee	1.4
489	4 to 7m	inpt + ga	Knee	1.4
490	4 to 7m	inpt + ga	Knee	1.4
491	4 to 7m	inpt + ga	Knee	2
492	4 to 7m	inpt + ga	Knee	4
493	4 to 7m	inpt + ga	Knee	4
494	4 to 7m	inpt + ga	Knee	4
495	4 to 7m	inpt + ga	Knee	6
496	4 to 7m	inpt + ga	Knee	6
497	4 to 7m	inpt + ga	Knee	6
498	4 to 7m	inpt + ga	Knee	6
499	4 to 7m	inpt + ga	Knee	6
500	4 to 7m	inpt + ga	Knee	8
501	4 to 7m	inpt + ga	Knee	8
502	4 to 7m	inpt + ga	Knee	8
503	4 to 7m	inpt + ga	Knee	8
504	4 to 7m	inpt + ga	Knee	8
505	4 to 7m	inpt + ga	Knee	10
506	4 to 7m	inpt + ga	Knee	10
507	4 to 7m	inpt + ga	Knee	10
508	4 to 7m	inpt + ga	Knee	15
509	4 to 7m	inpt + ga	Noci, NT	0.6
510	4 to 7m	inpt + ga	Noci, NT	1.4
511	4 to 7m	inpt + ga	Noci, NT	1.4
512	4 to 7m	inpt + ga	Noci, NT	1.7
513	4 to 7m	inpt + ga	Noci, NT	1.7
514	4 to 7m	inpt + ga	Noci, NT	2
515	4 to 7m	inpt + ga	Noci, NT	2.7
516	4 to 7m	inpt + ga	Noci, NT	3
517	4 to 7m	inpt + ga	Noci, NT	4
518	4 to 7m	inpt + ga	Noci, NT	4
519	4 to 7m	inpt + ga	Noci, NT	5
520	4 to 7m	inpt + ga	Noci, NT	7
521	4 to 7m	inpt + ga	Noci, NT	8
522	4 to 7m	inpt + ga	Noci, NT	8
523	4 to 7m	inpt + ga	Noci, NT	8
524	4 to 7m	inpt + ga	Noci, NT	8
525	4 to 7m	inpt + ga	Noci, NT	8
526	4 to 7m	inpt + ga	Noci, NT	8
527	4 to 7m	inpt + ga	Noci, NT	8
528	4 to 7m	inpt + ga	Noci, NT	10
529	4 to 7m	inpt + ga	Noci, NT	10
530	4 to 7m	inpt + ga	Noci, NT	12.5
531	4 to 7m	inpt + ga	Noci, NT	15
532	4 to 7m	inpt + ga	Noci, NT	15
533	4 to 7m	inpt + ga	Noci, NT	20.5
534	4 to 7m	inpt + ga	Noci, NT	26
535	4 to 7m	inpt + ga	Noci, NT	100
536	4 to 7m	inpt + ga	Noci, NT	100
537	4 to 7m	inpt no-ga	Ankle	2
538	4 to 7m	inpt no-ga	Ankle	10
539	4 to 7m	inpt no-ga	Any, TT	0.16
540	4 to 7m	inpt no-ga	Any, TT	2
541	4 to 7m	inpt no-ga	Hip	10
542	4 to 7m	inpt no-ga	Knee	0.4
543	4 to 7m	inpt no-ga	Knee	4
544	4 to 7m	inpt no-ga	Noci, NT	5
545	4 to 7m	inpt no-ga	Noci, NT	20.5

## Sheet: Fig6
Fig 6: Sensory thresholds measured from single and multiple study visits during infancy.
Row#	Outcome	Cohort	Visit 01, Age (m)	Visit 02, Threshold (g)		Visit 02, Age (m)	Vsit 02, Threshold (g)
1	Tactile threshold	control	1.91	0.6		4.76	0.16
2	Tactile threshold	control	1.94	0.02		4.73	0.4
3	Tactile threshold	control	1.97	0.04		4.76	0.008
4	Tactile threshold	control	2	1.4		4.67	0.07
5	Tactile threshold	control	2	0.4		4.8	0.16
6	Tactile threshold	control	2	1.4		4.57	0.16
7	Tactile threshold	control	2	0.4		4.76	2
8	Tactile threshold	control	2.07	1		4.44	0.6
9	Tactile threshold	control	2.14	0.6		5.03	2
10	Tactile threshold	control	2.2	0.4		4.21	4
11	Tactile threshold	control	2.2	1.4		4.73	0.4
12	Tactile threshold	control	2.33	0.02		5.09	2
13	Tactile threshold	control	2.33	0.02		4.76	1.4
14	Tactile threshold	control	2.43	0.4		3.91	6
15	Tactile threshold	control	2.46	0.4		4.83	0.4
16	Tactile threshold	control	2.69	0.16		4.57	0.6
17	Tactile threshold	control	2.83	0.008		4.8	0.6
18	Tactile threshold	control	2.99	0.04		4.86	2
19	Tactile threshold	control	4.5	4		6.11	0.02
20	Tactile threshold	inpt no-ga	0.75	0.16		2.75	10
21	Tactile threshold	inpt no-ga	1	1		4	0.16
22	Tactile threshold	inpt no-ga	2.23	0.4		4.5	2
23	Tactile threshold	inpt no-ga	2.46	0.4		5.22	2
24	Tactile threshold	inpt + ga	0.5	0.6		5	0.6
25	Tactile threshold	inpt + ga	0.75	1		2.75	0.4
26	Tactile threshold	inpt + ga	0.75	0.16		3.5	0.07
27	Tactile threshold	inpt + ga	1	0.4		4.75	1
28	Tactile threshold	inpt + ga	1	0.16		3.25	0.4
29	Tactile threshold	inpt + ga	1.25	0.6		3.5	0.6
30	Tactile threshold	inpt + ga	1.87	0.4		4.24	2
31	Tactile threshold	inpt + ga	1.94	0.07		4.67	0.07
32	Tactile threshold	inpt + ga	2.07	0.04		4.6	0.4
33	Tactile threshold	inpt + ga	2.1	0.4		4.4	0.16
34	Tactile threshold	inpt + ga	2.14	1.4		3.71	1
35	Tactile threshold	inpt + ga	2.14	1		5.03	1.4
36	Tactile threshold	inpt + ga	2.14	0.16		4.9	0.6
37	Tactile threshold	inpt + ga	2.23	0.4		4.86	0.16
38	Tactile threshold	inpt + ga	2.33	1.4		4.73	1.4
39	Tactile threshold	inpt + ga	2.43	1		3.91	6
40	Tactile threshold	inpt + ga	2.6	0.4		4.96	8
41	Tactile threshold	inpt + ga	2.66	0.07		4.73	4
42	Tactile threshold	inpt + ga	2.69	0.008		4.5	0.07
43	Tactile threshold	inpt + ga	2.76	1		5.06	1.4
44	Tactile threshold	inpt + ga	2.76	0.16		4.63	0.04
45	Tactile threshold	inpt + ga	2.92	0.6		4.99	1
46	Tactile threshold	inpt + ga	2.99	0.4		4.6	1
47	Tactile threshold	inpt + ga	3.32	0.4		5.06	1.4
48	Tactile threshold	inpt + ga	3.35	0.4		4.67	0.16
49	Tactile threshold	inpt + ga	3.45	1		4.57	1.4
50	Tactile threshold	inpt + ga	4.5	1.4		6.11	1.4
51	Nociceptive threshold	control	1.91	1		4.76	6
52	Nociceptive threshold	control	1.94	1.4		4.73	8
53	Nociceptive threshold	control	1.97	1.4		4.76	6
54	Nociceptive threshold	control	2	2		4.67	1.4
55	Nociceptive threshold	control	2	1		4.8	4.7
56	Nociceptive threshold	control	2	6		4.57	2
57	Nociceptive threshold	control	2	4		4.76	6
58	Nociceptive threshold	control	2.07	3		4.44	0.6
59	Nociceptive threshold	control	2.14	2		5.03	26
60	Nociceptive threshold	control	2.2	26		4.21	35
61	Nociceptive threshold	control	2.2	1.4		4.73	63
62	Nociceptive threshold	control	2.33	10		5.09	6
63	Nociceptive threshold	control	2.33	1.7		4.76	12.5
64	Nociceptive threshold	control	2.43	0.4		3.91	1
65	Nociceptive threshold	control	2.46	1.4		4.83	1.7
66	Nociceptive threshold	control	2.69	1.4		4.57	16
67	Nociceptive threshold	control	2.83	2		4.8	0.6
68	Nociceptive threshold	control	2.99	1.4		4.86	15
69	Nociceptive threshold	control	4.5	15		6.11	15
70	Nociceptive threshold	inpt no-ga	0.75	0.6		2.75	15
71	Nociceptive threshold	inpt no-ga	1	4		4	20.5
72	Nociceptive threshold	inpt no-ga	2.23	1.7		4.5	5
73	Nociceptive threshold	inpt no-ga	2.46	2		5.22	1.7
74	Nociceptive threshold	inpt + ga	0.5	15		5	2.7
75	Nociceptive threshold	inpt + ga	0.75	4		2.75	4
76	Nociceptive threshold	inpt + ga	0.75	2		3.5	4
77	Nociceptive threshold	inpt + ga	1	1		4.75	4
78	Nociceptive threshold	inpt + ga	1	10		3.25	1
79	Nociceptive threshold	inpt + ga	1.25	1.7		3.5	1
80	Nociceptive threshold	inpt + ga	1.87	6		4.24	100
81	Nociceptive threshold	inpt + ga	1.94	1.4		4.67	3
82	Nociceptive threshold	inpt + ga	2.07	6		4.6	7
83	Nociceptive threshold	inpt + ga	2.1	6		4.4	10
84	Nociceptive threshold	inpt + ga	2.14	2		3.71	6
85	Nociceptive threshold	inpt + ga	2.14	2		5.03	5
86	Nociceptive threshold	inpt + ga	2.14	1.7		4.9	26
87	Nociceptive threshold	inpt + ga	2.23	8		4.86	8
88	Nociceptive threshold	inpt + ga	2.33	4		4.73	12.5
89	Nociceptive threshold	inpt + ga	2.43	2		3.91	6
90	Nociceptive threshold	inpt + ga	2.6	2		4.96	15
91	Nociceptive threshold	inpt + ga	2.66	1.4		4.73	20.5
92	Nociceptive threshold	inpt + ga	2.69	6		4.5	1.4
93	Nociceptive threshold	inpt + ga	2.76	1.5		5.06	15
94	Nociceptive threshold	inpt + ga	2.76	1		4.63	1.7
95	Nociceptive threshold	inpt + ga	2.92	4		4.99	10
96	Nociceptive threshold	inpt + ga	2.99	6		4.6	8
97	Nociceptive threshold	inpt + ga	3.32	10.5		5.06	8
98	Nociceptive threshold	inpt + ga	3.35	4		4.67	8
99	Nociceptive threshold	inpt + ga	3.45	17		4.57	8
100	Nociceptive threshold	inpt + ga	4.5	100		6.11	8

## Sheet: S1Fig
S1 Fig. Bland Altman plots for single vs multiple trials to summarise lower limb flexion threshold at age 1 to 3 months, and age 4 to 7 months
Row#	Age group	Lower limb response	Threshold log10, single trial	Threshold log 10, multiple trials
1	1 to 3m	Ankle	-2.09691	0.146128
2	1 to 3m	Ankle	-1.69897	-0.79588
3	1 to 3m	Ankle	-1.69897	-0.39794
4	1 to 3m	Ankle	-1.39794	-1.1549
5	1 to 3m	Ankle	-1.39794	-0.221849
6	1 to 3m	Ankle	-1.39794	-1.1549
7	1 to 3m	Ankle	-1.39794	0.30103
8	1 to 3m	Ankle	-1.39794	-1.39794
9	1 to 3m	Ankle	-1.1549	0.146128
10	1 to 3m	Ankle	-1.1549	-0.221849
11	1 to 3m	Ankle	-1.1549	-0.221849
12	1 to 3m	Ankle	-1.1549	0.146128
13	1 to 3m	Ankle	-0.79588	-0.39794
14	1 to 3m	Ankle	-0.79588	-0.221849
15	1 to 3m	Ankle	-0.79588	0
16	1 to 3m	Ankle	-0.79588	0.60206
17	1 to 3m	Ankle	-0.79588	-0.221849
18	1 to 3m	Ankle	-0.79588	-0.39794
19	1 to 3m	Ankle	-0.39794	0
20	1 to 3m	Ankle	-0.39794	-0.221849
21	1 to 3m	Ankle	-0.39794	-0.39794
22	1 to 3m	Ankle	-0.39794	0
23	1 to 3m	Ankle	-0.39794	-0.221849
24	1 to 3m	Ankle	-0.39794	-0.221849
25	1 to 3m	Ankle	-0.39794	-0.39794
26	1 to 3m	Ankle	-0.39794	-0.39794
27	1 to 3m	Ankle	-0.39794	0
28	1 to 3m	Ankle	-0.39794	-0.221849
29	1 to 3m	Ankle	-0.39794	-0.221849
30	1 to 3m	Ankle	-0.39794	-0.39794
31	1 to 3m	Ankle	-0.221849	0.146128
32	1 to 3m	Ankle	-0.221849	-0.221849
33	1 to 3m	Ankle	-0.221849	-0.221849
34	1 to 3m	Ankle	-0.221849	0
35	1 to 3m	Ankle	-0.221849	0
36	1 to 3m	Ankle	-0.221849	0
37	1 to 3m	Ankle	-0.221849	-0.221849
38	1 to 3m	Ankle	0	0
39	1 to 3m	Ankle	0	0
40	1 to 3m	Ankle	0	0.146128
41	1 to 3m	Ankle	0	0
42	1 to 3m	Ankle	0	0
43	1 to 3m	Ankle	0	0.146128
44	1 to 3m	Ankle	0	0.146128
45	1 to 3m	Ankle	0	0
46	1 to 3m	Ankle	0	0
47	1 to 3m	Ankle	0	-0.221849
48	1 to 3m	Ankle	0.146128	0
49	1 to 3m	Ankle	0.146128	0
50	1 to 3m	Ankle	0.146128	0.146128
51	1 to 3m	Ankle	0.146128	0.30103
52	1 to 3m	Ankle	0.146128	0.146128
53	1 to 3m	Ankle	0.146128	0
54	1 to 3m	Ankle	0.146128	0.778151
55	1 to 3m	Ankle	0.146128	0.60206
56	1 to 3m	Ankle	0.146128	0.146128
57	1 to 3m	Ankle	0.146128	0.146128
58	1 to 3m	Ankle	0.30103	0.30103
59	1 to 3m	Ankle	0.60206	0.778151
60	1 to 3m	Ankle	0.778151	0.90309
61	1 to 3m	Ankle	0.778151	0.90309
62	1 to 3m	Ankle	0.778151	0.778151
63	1 to 3m	Ankle	1.17609	1.17609
64	1 to 3m	Hip	-0.79588	1
65	1 to 3m	Hip	-0.39794	-0.221849
66	1 to 3m	Hip	-0.39794	-0.39794
67	1 to 3m	Hip	-0.221849	-0.221849
68	1 to 3m	Hip	-0.221849	0.30103
69	1 to 3m	Hip	-0.221849	-0.221849
70	1 to 3m	Hip	-0.221849	-0.221849
71	1 to 3m	Hip	-0.221849	0.60206
72	1 to 3m	Hip	0	0
73	1 to 3m	Hip	0	0
74	1 to 3m	Hip	0.146128	0.30103
75	1 to 3m	Hip	0.146128	0.30103
76	1 to 3m	Hip	0.146128	0.146128
77	1 to 3m	Hip	0.146128	0.146128
78	1 to 3m	Hip	0.146128	0.90309
79	1 to 3m	Hip	0.146128	0.146128
80	1 to 3m	Hip	0.146128	0.146128
81	1 to 3m	Hip	0.146128	0.146128
82	1 to 3m	Hip	0.146128	0.146128
83	1 to 3m	Hip	0.30103	-0.221849
84	1 to 3m	Hip	0.30103	0.30103
85	1 to 3m	Hip	0.30103	0.30103
86	1 to 3m	Hip	0.30103	0.30103
87	1 to 3m	Hip	0.30103	0.30103
88	1 to 3m	Hip	0.30103	0.30103
89	1 to 3m	Hip	0.30103	0.60206
90	1 to 3m	Hip	0.30103	0.30103
91	1 to 3m	Hip	0.60206	0.60206
92	1 to 3m	Hip	0.60206	0.90309
93	1 to 3m	Hip	0.60206	0.60206
94	1 to 3m	Hip	0.60206	0.60206
95	1 to 3m	Hip	0.778151	0.778151
96	1 to 3m	Hip	0.778151	0.778151
97	1 to 3m	Hip	0.778151	0.778151
98	1 to 3m	Hip	0.778151	0.778151
99	1 to 3m	Hip	0.778151	0.778151
100	1 to 3m	Hip	0.90309	0.90309
101	1 to 3m	Hip	0.90309	0.90309
102	1 to 3m	Hip	0.90309	0.90309
103	1 to 3m	Hip	1	1
104	1 to 3m	Hip	1	1
105	1 to 3m	Hip	1.17609	1.17609
106	1 to 3m	Hip	1.17609	1.17609
107	1 to 3m	Hip	1.17609	1.17609
108	1 to 3m	Hip	1.17609	1
109	1 to 3m	Hip	1.41497	1.41497
110	1 to 3m	Hip	1.41497	1.77815
111	1 to 3m	Hip	1.77815	1.77815
112	1 to 3m	Hip	2.47712	1.77815
113	1 to 3m	Knee	-1.69897	-0.79588
114	1 to 3m	Knee	-0.79588	-0.79588
115	1 to 3m	Knee	-0.39794	-0.39794
116	1 to 3m	Knee	-0.39794	0.30103
117	1 to 3m	Knee	-0.39794	-0.39794
118	1 to 3m	Knee	-0.39794	-0.221849
119	1 to 3m	Knee	-0.39794	0
120	1 to 3m	Knee	-0.39794	-0.39794
121	1 to 3m	Knee	-0.39794	-0.39794
122	1 to 3m	Knee	-0.39794	0.146128
123	1 to 3m	Knee	-0.221849	-0.221849
124	1 to 3m	Knee	-0.221849	-0.221849
125	1 to 3m	Knee	-0.221849	-0.221849
126	1 to 3m	Knee	-0.221849	-0.221849
127	1 to 3m	Knee	-0.221849	0
128	1 to 3m	Knee	-0.221849	-0.221849
129	1 to 3m	Knee	-0.221849	0.146128
130	1 to 3m	Knee	-0.221849	-0.221849
131	1 to 3m	Knee	-0.221849	-0.221849
132	1 to 3m	Knee	0	0
133	1 to 3m	Knee	0	0
134	1 to 3m	Knee	0	0.146128
135	1 to 3m	Knee	0	0.146128
136	1 to 3m	Knee	0	0
137	1 to 3m	Knee	0	0
138	1 to 3m	Knee	0	0
139	1 to 3m	Knee	0.146128	0.146128
140	1 to 3m	Knee	0.146128	0.146128
141	1 to 3m	Knee	0.146128	0.60206
142	1 to 3m	Knee	0.146128	0.146128
143	1 to 3m	Knee	0.146128	0.146128
144	1 to 3m	Knee	0.146128	0.146128
145	1 to 3m	Knee	0.146128	0.146128
146	1 to 3m	Knee	0.146128	0.146128
147	1 to 3m	Knee	0.146128	0.146128
148	1 to 3m	Knee	0.146128	0.778151
149	1 to 3m	Knee	0.146128	0.30103
150	1 to 3m	Knee	0.146128	0.146128
151	1 to 3m	Knee	0.146128	0.60206
152	1 to 3m	Knee	0.146128	0
153	1 to 3m	Knee	0.146128	0.146128
154	1 to 3m	Knee	0.146128	0.778151
155	1 to 3m	Knee	0.146128	0.146128
156	1 to 3m	Knee	0.146128	0.778151
157	1 to 3m	Knee	0.146128	0.146128
158	1 to 3m	Knee	0.30103	0.30103
159	1 to 3m	Knee	0.30103	0.30103
160	1 to 3m	Knee	0.30103	0.30103
161	1 to 3m	Knee	0.30103	0.30103
162	1 to 3m	Knee	0.30103	0.146128
163	1 to 3m	Knee	0.30103	0.30103
164	1 to 3m	Knee	0.30103	1.77815
165	1 to 3m	Knee	0.30103	0.30103
166	1 to 3m	Knee	0.30103	0.30103
167	1 to 3m	Knee	0.60206	0.146128
168	1 to 3m	Knee	0.60206	0.146128
169	1 to 3m	Knee	0.60206	0.60206
170	1 to 3m	Knee	0.60206	1.17609
171	1 to 3m	Knee	0.778151	0.778151
172	1 to 3m	Knee	0.778151	0.778151
173	1 to 3m	Knee	0.778151	0.778151
174	1 to 3m	Knee	1	1
175	1 to 3m	Knee	1	1
176	1 to 3m	Knee	1	1
177	4 to 7m	Ankle	-2.09691	-0.221849
178	4 to 7m	Ankle	-1.39794	-0.39794
179	4 to 7m	Ankle	-1.1549	-0.221849
180	4 to 7m	Ankle	-1.1549	-0.221849
181	4 to 7m	Ankle	-1.1549	-0.79588
182	4 to 7m	Ankle	-0.79588	0.60206
183	4 to 7m	Ankle	-0.79588	0.60206
184	4 to 7m	Ankle	-0.79588	-0.39794
185	4 to 7m	Ankle	-0.79588	-0.221849
186	4 to 7m	Ankle	-0.79588	-0.39794
187	4 to 7m	Ankle	-0.79588	-0.221849
188	4 to 7m	Ankle	-0.79588	-0.79588
189	4 to 7m	Ankle	-0.79588	0
190	4 to 7m	Ankle	-0.39794	0
191	4 to 7m	Ankle	-0.39794	0
192	4 to 7m	Ankle	-0.39794	-0.39794
193	4 to 7m	Ankle	-0.39794	-0.221849
194	4 to 7m	Ankle	-0.221849	-0.221849
195	4 to 7m	Ankle	-0.221849	0
196	4 to 7m	Ankle	-0.221849	0
197	4 to 7m	Ankle	0	0
198	4 to 7m	Ankle	0	0.146128
199	4 to 7m	Ankle	0	0
200	4 to 7m	Ankle	0	0.146128
201	4 to 7m	Ankle	0	0.30103
202	4 to 7m	Ankle	0.146128	0.30103
203	4 to 7m	Ankle	0.146128	0.30103
204	4 to 7m	Ankle	0.146128	0.146128
205	4 to 7m	Ankle	0.146128	0.60206
206	4 to 7m	Ankle	0.146128	0.30103
207	4 to 7m	Ankle	0.30103	0.778151
208	4 to 7m	Ankle	0.30103	0.30103
209	4 to 7m	Ankle	0.30103	0.60206
210	4 to 7m	Ankle	0.30103	0.146128
211	4 to 7m	Ankle	0.30103	0.30103
212	4 to 7m	Ankle	0.30103	0.60206
213	4 to 7m	Ankle	0.30103	0.30103
214	4 to 7m	Ankle	0.30103	0.30103
215	4 to 7m	Ankle	0.30103	0.30103
216	4 to 7m	Ankle	0.30103	0.60206
217	4 to 7m	Ankle	0.60206	0.778151
218	4 to 7m	Ankle	0.60206	0.778151
219	4 to 7m	Ankle	0.60206	0.778151
220	4 to 7m	Ankle	0.60206	0.60206
221	4 to 7m	Ankle	0.60206	0.778151
222	4 to 7m	Ankle	0.90309	0.90309
223	4 to 7m	Ankle	1	1
224	4 to 7m	Hip	-2.09691	0.30103
225	4 to 7m	Hip	-1.1549	-1.1549
226	4 to 7m	Hip	-1.1549	-0.39794
227	4 to 7m	Hip	-0.79588	0.30103
228	4 to 7m	Hip	-0.79588	-0.79588
229	4 to 7m	Hip	-0.39794	-0.39794
230	4 to 7m	Hip	-0.39794	0.146128
231	4 to 7m	Hip	-0.221849	0.30103
232	4 to 7m	Hip	-0.221849	-0.221849
233	4 to 7m	Hip	-0.221849	0
234	4 to 7m	Hip	-0.221849	0.146128
235	4 to 7m	Hip	-0.221849	0
236	4 to 7m	Hip	0	0.146128
237	4 to 7m	Hip	0	0
238	4 to 7m	Hip	0	0.30103
239	4 to 7m	Hip	0.146128	0.146128
240	4 to 7m	Hip	0.146128	0.90309
241	4 to 7m	Hip	0.146128	0.146128
242	4 to 7m	Hip	0.146128	0.146128
243	4 to 7m	Hip	0.146128	0.146128
244	4 to 7m	Hip	0.146128	0.146128
245	4 to 7m	Hip	0.146128	0.146128
246	4 to 7m	Hip	0.30103	0.30103
247	4 to 7m	Hip	0.30103	0.30103
248	4 to 7m	Hip	0.30103	0.30103
249	4 to 7m	Hip	0.30103	0.60206
250	4 to 7m	Hip	0.30103	0.30103
251	4 to 7m	Hip	0.30103	0.30103
252	4 to 7m	Hip	0.30103	0.30103
253	4 to 7m	Hip	0.30103	0.30103
254	4 to 7m	Hip	0.60206	0.60206
255	4 to 7m	Hip	0.60206	0.60206
256	4 to 7m	Hip	0.778151	0.90309
257	4 to 7m	Hip	0.778151	0.778151
258	4 to 7m	Hip	0.778151	0.778151
259	4 to 7m	Hip	0.90309	0.90309
260	4 to 7m	Hip	0.90309	0.778151
261	4 to 7m	Hip	0.90309	0.90309
262	4 to 7m	Hip	1	1
263	4 to 7m	Hip	1	0.30103
264	4 to 7m	Hip	1.17609	1
265	4 to 7m	Hip	1.41497	1.41497
266	4 to 7m	Hip	1.41497	1.41497
267	4 to 7m	Hip	1.77815	1.77815
268	4 to 7m	Knee	-1.69897	0
269	4 to 7m	Knee	-0.79588	-0.221849
270	4 to 7m	Knee	-0.79588	-0.39794
271	4 to 7m	Knee	-0.221849	-0.221849
272	4 to 7m	Knee	-0.221849	0.146128
273	4 to 7m	Knee	-0.221849	-0.221849
274	4 to 7m	Knee	-0.221849	0.146128
275	4 to 7m	Knee	-0.221849	0.30103
276	4 to 7m	Knee	-0.221849	-0.221849
277	4 to 7m	Knee	0.146128	0.146128
278	4 to 7m	Knee	0.146128	0.60206
279	4 to 7m	Knee	0.146128	0.30103
280	4 to 7m	Knee	0.146128	0.146128
281	4 to 7m	Knee	0.146128	0.146128
282	4 to 7m	Knee	0.146128	0.146128
283	4 to 7m	Knee	0.146128	0.146128
284	4 to 7m	Knee	0.146128	0.146128
285	4 to 7m	Knee	0.146128	1.17609
286	4 to 7m	Knee	0.146128	0.778151
287	4 to 7m	Knee	0.146128	0.30103
288	4 to 7m	Knee	0.146128	0.146128
289	4 to 7m	Knee	0.146128	0.146128
290	4 to 7m	Knee	0.146128	0.146128
291	4 to 7m	Knee	0.146128	0.60206
292	4 to 7m	Knee	0.30103	0.60206
293	4 to 7m	Knee	0.30103	0.778151
294	4 to 7m	Knee	0.60206	0.778151
295	4 to 7m	Knee	0.60206	0.778151
296	4 to 7m	Knee	0.60206	0.60206
297	4 to 7m	Knee	0.60206	0.60206
298	4 to 7m	Knee	0.60206	1.17609
299	4 to 7m	Knee	0.60206	0.60206
300	4 to 7m	Knee	0.60206	0.60206
301	4 to 7m	Knee	0.778151	0.778151
302	4 to 7m	Knee	0.778151	0.778151
303	4 to 7m	Knee	0.778151	0.778151
304	4 to 7m	Knee	0.90309	0.90309
305	4 to 7m	Knee	0.90309	0.90309
306	4 to 7m	Knee	0.90309	0.90309
307	4 to 7m	Knee	0.90309	0.90309
308	4 to 7m	Knee	0.90309	0.90309
309	4 to 7m	Knee	0.90309	1
310	4 to 7m	Knee	0.90309	0.90309
311	4 to 7m	Knee	0.90309	1
312	4 to 7m	Knee	1	1
313	4 to 7m	Knee	1	1
314	4 to 7m	Knee	1.17609	0.90309
315	4 to 7m	Knee	1.41497	1.41497
